# Supplementary material for: Are the 10 Meter and 6 Minute Walk Tests Redundant in Patients with Spinal Cord Injury?
Source: PLoS One. 2014 May 1;9(5):e94108. doi: 10.1371/journal.pone.0094108 (PMC4006773; doi:10.1371/journal.pone.0094108)
Supplement: Appendix S1 — (ZIP) [file pone.0094108.s001.zip]

Archive with 1 entries (1 files):
- S1. APPENDICES. SUPPORTING INFORMATION.doc
